# Supplementary material for: MERTK Is a Potential Therapeutic Target in Ewing Sarcoma
Source: Cancers (Basel). 2024 Aug 12;16(16):2831. doi: 10.3390/cancers16162831 (PMC11352666; doi:10.3390/cancers16162831)
Supplement: Supplementary file 1 [file cancers-16-02831-s001.zip]

Archive with 1 entries (1 files):
- cancers-2953578-supplementary.pdf
